# Supplementary material for: If you’re happy and you know it: neural correlates of self-evaluated psychological health and well-being
Source: Soc Cogn Affect Neurosci. 2023 Nov 1;18(1):nsad065. doi: 10.1093/scan/nsad065 (PMC10684270; doi:10.1093/scan/nsad065)
Supplement: nsad065_Supp [file nsad065_supp.zip]

Archive with 1 entries (1 files):
- scan-22-242-File002.docx
